# Supplementary material for: Effects of human-driven water stress on river ecosystems: a meta-analysis
Source: Sci Rep. 2018 Jul 30;8:11462. doi: 10.1038/s41598-018-29807-7 (PMC6065398; doi:10.1038/s41598-018-29807-7)
Supplement: Supplementary file 2 — Dataset 1 [file 41598_2018_29807_MOESM2_ESM.xlsx]

## Sheet: Hoja1
	Table S2. Matrix used for the analyses. Study reference, moderators, effect size (lnR) and associated variance (VlnR) are given. Description of moderators and levels are given in Table 1.
							1=winter	1=temperate	1=arid	1=small	1=dammed	1=nutrient-rich	1=presence
							2=spring	2=mediterranean	2=semiarid	2=medium	2=diversion	2=nutrient-poor	2=absence
							3=summer	3=tropical	3=humid	3=large	3=groundw. expl.
							4=autumn	4=continental			4=channelization
							5=annual				5= undetermined
Code	Paper	Year	Variable type	Variable type 2	Variable	Unit	Period	Climate type	Rainfall regime	River size	Water stress type	Nutrient status	WWTP presence	LnR	VlnR
1	Abril et al.	2015	Function	Breakdown	Breakdown	Stick, /d	1	2	2	1	1	1	2	-1.249	0.005
2	Abril et al.	2015	Function	Breakdown	Breakdown	Stick, /d	3	2	2	1	1	1	2	-0.584	0.001
3	Abril et al.	2016	Function	Breakdown	Breakdown	Poplar, /d	3	2	2	1	2	1	2	-0.186	0.005
4	Aristi et al.	2014	Algae		Biomass	g AFDM/m2	1	4	3	3	1	2	2	0.775	0.079
5	Aristi et al.	2014	Algae		Biomass	g AFDM/m2	3	4	3	3	1	2	2	1.287	0.434
6	Aristi et al.	2014	Algae		Biomass	g AFDM/m2	4	4	3	3	1	2	2	2.372	0.146
7	Aristi et al.	2014	Function	Metabolism	GPP	g O2/m2/d	5	4	3	3	1	2	2	0.459	0.394
8	Aristi et al.	2014	Function	Metabolism	GPP	g O2/m2/d	5	4	3	2	1	2	2	0.598	0.128
9	Aristi et al.	2014	Function	Metabolism	GPP	g O2/m2/d	5	2	2	2	1	2	2	0.039	0.31
10	Aristi et al.	2014	Function	Metabolism	R	g O2/m2/d	5	2	2	3	1	2	2	0.202	0.24
11	Aristi et al.	2014	Function	Metabolism	R	g O2/m2/d	5	2	2	2	1	2	2	1.368	0.081
12	Aristi et al.	2014	Function	Metabolism	R	g O2/m2/d	5	2	2	2	1	2	2	1.453	0.272
13	Aristi et al.	2014	Algae		Biomass	g AFDM/m2	1	2	2	2	1	2	2	0.466	0.225
14	Aristi et al.	2014	Algae		Biomass	g AFDM/m2	3	2	2	2	1	2	2	0.639	0.127
15	Aristi et al.	2014	Algae		Biomass	g AFDM/m2	4	2	2	2	1	2	2	-0.414	0.26
16	Aristi et al.	2014	Algae		Biomass	g AFDM/m2	1	2	2	2	1	2	2	2.889	0.182
17	Aristi et al.	2014	Algae		Biomass	g AFDM/m2	3	2	2	2	1	2	2	2.54	0.267
18	Aristi et al.	2014	Algae		Biomass	g AFDM/m2	4	2	2	2	1	2	2	1.64	0.209
19	Arroita et al.	2015	Function	Breakdown	Breakdown	Alder, /d	1	1	3	1	2	2	2	-0.612	0.003
20	Arroita et al.	2015	Function	Breakdown	Breakdown	Alder, /d	1	1	3	1	2	2	2	0.419	0.008
21	Arroita et al.	2015	Function	Breakdown	Breakdown	Alder, /d	1	1	3	1	2	2	2	-0.576	0.002
22	Arroita et al.	2015	Function	Breakdown	Breakdown	Alder, /d	1	1	3	1	2	2	2	-0.321	0.001
23	Arroita et al.	2015	Function	Breakdown	Breakdown	Alder, /d	1	1	3	1	2	2	2	-0.836	0.002
24	Arroita et al.	2015	Function	Breakdown	Breakdown	Alder, /d	2	1	3	1	2	2	2	0.039	0.002
25	Arroita et al.	2015	Function	Breakdown	Breakdown	Alder, /d	2	1	3	1	2	2	2	-0.021	0.003
26	Arroita et al.	2015	Function	Breakdown	Breakdown	Alder, /d	2	1	3	1	2	2	2	0.154	0.002
27	Arroita et al.	2015	Function	Breakdown	Breakdown	Alder, /d	2	1	3	1	2	2	2	-0.325	0.002
28	Arroita et al.	2015	Function	Breakdown	Breakdown	Alder, /d	2	1	3	1	2	2	2	0.009	0.006
29	Arroita et al.	2017	Function	Breakdown	Breakdown	Alder, /d	3	1	3	1	1	2	2	-0.205	0.002
30	Arroita et al.	2017	Function	Breakdown	Breakdown	Alder, /d	3	1	3	1	1	2	2	-0.332	0.001
31	Arroita et al.	2017	Function	Breakdown	Breakdown	Alder, /d	3	1	3	1	1	2	2	0.039	0.001
32	Arroita et al.	2017	Function	Breakdown	Breakdown	Alder, /d	3	1	3	1	1	2	2	0.328	0.002
33	Arroita et al.	2017	Function	Breakdown	Breakdown	Alder, /d	3	1	3	1	1	2	2	0.112	0.001
34	Arroita et al.	2017	Function	Breakdown	Breakdown	Alder, /d	3	1	3	1	1	2	2	0.169	0.002
35	Arroita et al.	2017	Algae		Biomass	mg/m2	3	1	3	1	1	2	2	-0.293	0.112
36	Arroita et al.	2017	Bacteria		APA	nmols MUF/cm2 h	3	1	3	1	1	2	2	-0.504	0.056
37	Arroita et al.	2017	Function	Metabolism	GPP	g O2/m2/d	3	1	3	1	1	2	2	0.411	0.192
38	Arroita et al.	2017	Function	Metabolism	R	g O2/m2/d	3	1	3	1	1	2	2	0.349	0.101
39	Badr	2016	Chemistry	Nutrients	NH4	ug/L	5	2	2	3	1	2	2	1.322	0.011
40	Badr	2016	Chemistry	Nutrients	NO3	ug/L	5	2	2	3	1	2	2	0.938	0.005
41	Badr	2016	Chemistry	Nutrients	PO4	ug/L	5	2	2	3	1	2	2	0.452	0.011
42	Benejam et al.	2010	Fish		Density	Fish/h CPUE	5	2	2	2	4	2	1	-0.225	0.178
43	Bogan et al.	2013	Invertebrates		Richness	No. taxa	2	1	1	2	5	2	2	-1.121	0
44	Bogan et al.	2013	Invertebrates		Abundance	No. individuals	2	1	1	2	5	2	2	0.185	0.156
45	Chessman et al.	2011	Invertebrates		Richness	No. genera	2 , 4	1	3	2	5	1	2	-0.071	0.002
46	Collado et al.	2014	Chemistry	Pharmaceuticals	Number	No.	1,2,3	2	2	3	1	1	1	0.334	0.019
47	Collado et al.	2014	Chemistry	Pharmaceuticals	Concentration	ng/L	1,2,3	2	2	3	1	1	1	1.089	0.546
48	Death et al.	2009	Algae		Biomass	ug/cm2	3	1	3	1	2	1	2	1.286	0.037
49	Death et al.	2009	Algae		Biomass	ug/cm2	3	1	3	1	2	2	2	-1.294	0.012
50	Death et al.	2009	Algae		Biomass	ug/cm2	3	1	3	1	2	2	2	0.148	0.004
51	Death et al.	2009	Invertebrates		Richness	No. taxa	3	1	3	1	2	1	2	-0.097	0.002
52	Death et al.	2009	Invertebrates		Richness	No. taxa	3	1	3	1	2	2	2	-0.296	0.001
53	Death et al.	2009	Invertebrates		Richness	No. taxa	3	1	3	1	2	2	2	-0.046	0.001
54	Death et al.	2009	Invertebrates		Density	Ind/m2	3	1	3	1	2	1	2	0.288	0.04
55	Death et al.	2009	Invertebrates		Density	Ind/m2	3	1	3	1	2	2	2	0	0.067
56	Death et al.	2009	Invertebrates		Density	Ind/m2	3	1	3	1	2	2	2	0.223	0.01
57	DeMérona and Albert	1999	Fish		Density	Fish/h CPUE	5	3	3	2	1	2	2	-0.835	0.024
58	Dewson et al.	2007	Algae		Biomass	mg chl/m2	3	1	3	1	2	1	2	1.302	0.044
59	Dewson et al.	2007	Algae		Biomass	mg chl/m2	3	1	3	1	2	2	2	-1.29	0.018
60	Dewson et al.	2007	Algae		Biomass	mg chl/m2	3	1	3	1	2	2	2	0.235	0.003
61	Fairnbairn et al.	2016	Chemistry	Pharmaceuticals	Number	No.	1,2,3,4	4	3	3	1	1	1	1.211	0.433
62	Fairnbairn et al.	2016	Chemistry	Pharmaceuticals	Concentration	ng/L	1,2,3,4	4	3	3	1	1	1	5.074	0.376
63	Fairnbairn et al.	2016	Chemistry	Personal care products	Number	No.	1,2,3,4	4	3	3	1	1	1	0.539	0.324
64	Fairnbairn et al.	2016	Chemistry	Personal care products	Concentration	ng/L	1,2,3,4	4	3	3	1	1	1	-0.302	1.018
65	Fairnbairn et al.	2016	Chemistry	Pesticides	Number	No.	1,2,3,4	4	3	3	1	1	1	0.329	0.35
66	Fairnbairn et al.	2016	Chemistry	Pesticides	Concentration	ng/L	1,2,3,4	4	3	3	1	1	1	0.379	0.542
67	Fairnbairn et al.	2016	Chemistry	Perfluorates	Number	No.	1	4	3	3	1	1	1	2.708	1.099
68	Fairnbairn et al.	2016	Chemistry	Perfluorates	Concentration	ng/L	1	4	3	3	1	1	1	4.305	1.088
69	Fantin-Cruz et al.	2015	Chemistry	Nutrients	NH4	mg N/L	5	3	3	3	1	2	2	0.258	0.032
70	Fantin-Cruz et al.	2015	Chemistry	Nutrients	NO3	mg N/L	5	3	3	3	1	2	2	-0.174	0.022
71	Fantin-Cruz et al.	2015	Chemistry	Nutrients	PO4	mg/L	5	3	3	3	1	2	2	0.182	0.015
72	Fayolle et al.	1998	Algae		Biomass	ug plankton chla/L	5	2	2	2	2	2	2	-0.818	0.154
73	Fayolle et al.	1998	Algae		Biomass	mg benthic chl/m2	5	2	2	2	2	2	2	-1.869	0.208
74	Fayolle et al.	1998	Chemistry	Nutrients	PO4	ug/L	5	2	2	2	2	2	2	0.041	0.618
75	Fayolle et al.	1998	Chemistry	Nutrients	NH4	mg N/L	5	2	2	2	2	2	2	10.342	0.909
76	Fayolle et al.	1998	Chemistry	Nutrients	NO3	mg N/L	5	2	2	2	2	2	2	-0.495	0.024
77	Fenoglio et al.	2007	Invertebrates		Density	Ind/m2	1,2,3	2	3	2	1	1	2	-1.445	0.071
78	Fenoglio et al.	2007	Invertebrates		Richness	No. taxa	1,2,3	2	3	2	1	1	2	-1.992	0
79	Fenoglio et al.	2007	Chemistry	Nutrients	Tot-P	mg/L	1,2,3	2	3	2	1	2	2	0.511	0.009
80	Finn et al.	2009	Algae		Biomass	mg benthic chl/m2	5	3	2	3	2	2	2	1.055	0.099
81	Finn et al.	2009	Algae		Biomass	mg benthic chl/m2	5	3	2	3	2	2	2	0.094	0.045
82	Gerkhe et al	1995	Fish		Density	fish/h CPUE	5	2	2	3	1	1	2	0.567	0.656
83	Gerkhe et al	1995	Fish		Density	fish/h CPUE	5	2	2	3	1	1	2	-0.014	1.303
84	Gerkhe et al.	2002	Fish		Density	Fish/h CPUE	1,2,3	2	2	3	1	2	2	-1.107	0.086
85	Hax and Golladay	1998	Invertebrates		Richness	No. taxa	4	1	2		2		2	-0.511	0.119
86	Hax and Golladay	1998	Invertebrates		Density	Ind/m2	4	1	2		2		2	-0.769	0.049
87	Hax and Golladay	1998	Invertebrates		Density	Chironomidae ind/m2	4	1	2		2		2	-0.627	0.122
88	Hax and Golladay	1998	Invertebrates		Richness	No. taxa	3	1	2		2		2	-0.375	0.004
89	Hax and Golladay	1998	Invertebrates		Density	Ind/m2	3	1	2		2		2	-2.984	0.075
90	Hax and Golladay	1998	Invertebrates		Density	Chironomidae ind/m2	3	1	2		2		2	-4.513	0.136
91	Hax and Golladay	1998	Invertebrates		Richness	No. taxa	3	1	2		2		2	-0.118	0.006
92	Hax and Golladay	1998	Invertebrates		Density	Ind/m2	3	1	2		2		2	-0.201	0.146
93	Hax and Golladay	1998	Invertebrates		Density	Chironomidae ind/m2	3	1	2		2		2	0.062	0.164
94	Hill et al.	1988	Function	Breakdown	Breakdown	Pecan, /d	4	4	2	1	2	1	2	0.118	0.008
95	Hill et al.	1988	Function	Breakdown	Breakdown	Pecan, /d	4	4	2	2	2	1	2	-2.351	0.01
96	Hill et al.	1988	Function	Breakdown	Breakdown	Pecan, /d	4	4	2	2	2	1	2	-1.861	0.005
97	Hill et al.	1988	Function	Breakdown	Breakdown	Box elder, /d	4	4	2	1	2	1	2	-0.405	0.02
98	Hill et al.	1988	Function	Breakdown	Breakdown	Box elder, /d	4	4	2	2	2	1	2	-0.633	0.004
99	Hill et al.	1988	Function	Breakdown	Breakdown	Oak, /d	4	4	2	2	2	1	2	-1.19	0.001
100	Hill et al.	1988	Function	Breakdown	Breakdown	Oak, /d	4	4	2	2	2	1	2	-0.773	0.005
101	Jellyman and Harding	2012	Fish		Richness	No taxa	5	4	3		1	2	2	0.539	0.001
102	Lessard et al	2012	Chemistry	Nutrients	NH4	mg/L	5	4	3		1	2	2	-0.105	0.006
103	Lessard et al	2012	Chemistry	Nutrients	NO3	mg/L	5	4	3		1	2	2	-1.245	0.033
104	Lessard et al	2012	Chemistry	Nutrients	SRP	mg/L	5	4	3		1	2	2	-0.61	0.01
105	Lessard et al	2012	Chemistry	Nutrients	Tot-P	mg/L	5	4	3		1	2	2	-0.571	0.05
106	Mackie et al.	2013	Invertebrates		Richness	No. taxa	2	1	1		1		2	-1.204	0.157
107	Mackie et al.	2013	Invertebrates		Richness	No. taxa	2	1	1		1		2	-1.099	0.039
108	Mackie et al.	2013	Invertebrates		Richness	No. taxa	3	1	1		1		2	-0.998	0.044
109	Mackie et al.	2013	Invertebrates		Richness	No. taxa	4	1	1		1		2	-0.514	0.019
110	Mariluan et al.	2015	Function	Breakdown	Breakdown	Notofagus, /d	4	1	3	1	2	1	2	-0.642	0.001
111	Mariluan et al.	2015	Function	Breakdown	Breakdown	Notofagus, /d	2	1	3	1	2	1	2	0.197	0.001
112	Mariluan et al.	2015	Function	Breakdown	Breakdown	Notofagus, /d	4	1	3	1	2	1	2	-0.078	0.001
113	Mariluan et al.	2015	Function	Breakdown	Breakdown	Notofagus, /d	2	1	3	1	2	1	2	-0.295	0
114	Martinez et al.	2013	Invertebrates		Richness	No. taxa	4	1	3	1	1	2	2	-0.285	0.022
115	Martinez et al.	2013	Invertebrates		Diversity	Shannon	4	1	3	1	1	2	2	-0.127	0.009
116	Martinez et al.	2013	Invertebrates		Density	Ind/m2	4	1	3	1	1	2	2	-0.567	0.048
117	Matthaei et al	2010	Algae		Biomass	mg benthic chl/m2	2	1	2	1	4	1	2	0.07	0.056
118	Matthaei et al	2010	Algae		Biomass	mg benthic chl/m2	2	1	2	1	4	2	2	1.542	0.141
119	Mc Kay and King	2006	Algae		Biomass	mg benthic chl/m2	2	1	3	2	2	2	2	0.227	0.02
120	Mc Kay and King	2006	Algae		Biomass	mg benthic chl/m2	2	1	3	2	2	2	2	0.35	0.08
121	Mc Kay and King	2006	Algae		Biomass	mg benthic chl/m2	2	1	3	2	2	2	2	0.259	0.05
122	Mc Kay and King	2006	Algae		Biomass	mg benthic chl/m2	2	1	3	2	2	2	2	1.843	0.118
123	Mc Kay and King	2006	Invertebrates		Density	Ind/m2	2	1	3	2	2	2	2	-0.223	0.092
124	Mc Kay and King	2006	Invertebrates		Richness	No. families	2	1	3	2	2	2	2	-0.105	0.001
125	Mc Kay and King	2006	Invertebrates		Density	EPT ind/m2	2	1	3	2	2	2	2	-0.478	0.011
126	Mc Kay and King	2006	Invertebrates		Richness	No. EPT taxa	2	1	3	2	2	2	2	-0.114	0.001
127	Mendoza Lera et al.	2012	Function	Breakdown	Breakdown	Alder, /d	4	1	3	1	1	2	2	-0.297	0.001
128	Mendoza Lera et al.	2012	Function	Breakdown	Breakdown	Alder, /d	4	1	3	1	1	2	2	-0.079	0.006
129	Mendoza Lera et al.	2012	Function	Breakdown	Breakdown	Alder, /d	4	1	3	1	1	2	2	-0.578	0.009
130	Mendoza Lera et al.	2012	Function	Breakdown	Breakdown	Alder, /d	4	1	3	1	1	2	2	-0.578	0.009
131	Mendoza Lera et al.	2012	Function	Breakdown	Breakdown	Alder, /d	4	1	3	1	1	2	2	-0.187	0.001
132	Mendoza Lera et al.	2012	Function	Breakdown	Breakdown	Alder, /d	4	1	3	1	1	2	2	-0.402	0.002
133	Mendoza Lera et al.	2012	Chemistry	Nutrients	PO4	ug SRP/L	4	1	3	1	1	2	2	-0.254	0.005
134	Mendoza Lera et al.	2012	Chemistry	Nutrients	PO4	ug SRP/L	4	1	3	1	1	2	2	0.015	0.01
135	Mendoza Lera et al.	2012	Chemistry	Nutrients	PO4	ug SRP/L	4	1	3	1	1	2	2	-0.04	0.003
136	Mendoza Lera et al.	2012	Chemistry	Nutrients	PO4	ug SRP/L	4	1	3	1	1	2	2	0	0.003
137	Mendoza Lera et al.	2012	Chemistry	Nutrients	PO4	ug SRP/L	4	1	3	1	1	2	2	-0.1	0.002
138	Mendoza Lera et al.	2012	Chemistry	Nutrients	DIN	ug DIN/L	4	1	3	1	1	2	2	0.187	0.013
139	Mendoza Lera et al.	2012	Chemistry	Nutrients	DIN	ug DIN/L	4	1	3	1	1	2	2	0.192	0.004
140	Mendoza Lera et al.	2012	Chemistry	Nutrients	DIN	ug DIN/L	4	1	3	1	1	2	2	0.756	0.005
141	Mendoza Lera et al.	2012	Chemistry	Nutrients	DIN	ug DIN/L	4	1	3	1	1	2	2	0.039	0.014
142	Mendoza Lera et al.	2012	Chemistry	Nutrients	DIN	ug DIN/L	4	1	3	1	1	2	2	-0.088	0.011
143	Menendez et al.	2012	Function	Breakdown	Breakdown	Alder, /d	4	2	2	1	1	1	2	-0.454	0
144	Menendez et al.	2012	Function	Breakdown	Breakdown	Alder, /d	4	2	2	1	1	1	2	-0.207	0.001
145	Menendez et al.	2012	Function	Breakdown	Breakdown	Alder, /d	4	2	2	1	1	1	2	-0.375	0.001
146	Menendez et al.	2012	Function	Breakdown	Breakdown	Alder, /d	4	2	2	1	1	1	2	0.71	0.001
147	Merciai et al.	2017	Fish		Density	Fish/h CPUE	2.3	2	2	2	4	2	2	-1.648	0.041
148	Merciai et al.	2017	Fish		Density	Fish/h CPUE	2.3	2	2	2	4	2	2	-2.735	0.162
149	Munn and Brusven	2004	Algae		Biomass	mg chla /m2	2	4	3	3	1	2	2	2.709	0.014
150	Munn and Brusven	2004	Algae		Biomass	mg chla /m2	3	4	3	3	1	2	2	2.516	0.037
151	Munn and Brusven	2004	Algae		Biomass	mg chla /m2	4	4	3	3	1	2	2	2.105	0.003
152	Munn and Brusven	2004	Algae		Biomass	g AFDM/m2	2	4	3	3	1	2	2	3.219	0.02
153	Munn and Brusven	2004	Algae		Biomass	g AFDM/m2	3	4	3	3	1	2	2	2.641	0.014
154	Munn and Brusven	2004	Algae		Biomass	g AFDM/m2	4	4	3	3	1	2	2	2.4	0.032
155	Munn and Brusven	2004	Function	Metabolism	GPP	g O2/m2/d	2	4	3	3	1	2	2	0.847	0.042
156	Munn and Brusven	2004	Function	Metabolism	GPP	g O2/m2/d	3	4	3	3	1	2	2	1.996	0.022
157	Munn and Brusven	2004	Function	Metabolism	GPP	g O2/m2/d	4	4	3	3	1	2	2	1.705	0.024
158	Munn and Brusven	2004	Function	Metabolism	R	g O2/m2/d	2	4	3	3	1	2	2	1.03	0.041
159	Munn and Brusven	2004	Function	Metabolism	R	g O2/m2/d	3	4	3	3	1	2	2	1.576	0.046
160	Munn and Brusven	2004	Function	Metabolism	R	g O2/m2/d	4	4	3	3	1	2	2	2.037	0.09
161	Pinna et al.	2016	Invertebrates		Abundance	No. individuals	3	2	2	1	3		2	-0.693	0.063
162	Pinna et al.	2016	Invertebrates		Abundance	No. individuals	3	2	2	1	3		2	-1.47	0.008
163	Pinna et al.	2016	Invertebrates		Abundance	No. individuals	3	2	2	1	3		2	-0.742	0.003
164	Pinna et al.	2016	Invertebrates		Abundance	No. individuals	3	2	2	1	3		2	-0.211	0
165	Pinna et al.	2016	Invertebrates		Richness	No. taxa	3	2	2	1	3		2	0	0.001
166	Pinna et al.	2016	Invertebrates		Richness	No. taxa	3	2	2	1	3		2	-0.348	0
167	Pinna et al.	2016	Invertebrates		Richness	No. taxa	3	2	2	1	3		2	-0.118	0.001
168	Pinna et al.	2016	Invertebrates		Richness	No. taxa	3	2	2	1	3		2	0	0
169	Pinna et al.	2016	Invertebrates		Diversity	Shannon index	3	2	2	1	3		2	0.069	0.003
170	Pinna et al.	2016	Invertebrates		Diversity	Shannon index	3	2	2	1	3		2	0.348	0.003
171	Pinna et al.	2016	Invertebrates		Diversity	Shannon index	3	2	2	1	3		2	0.154	0.003
172	Pinna et al.	2016	Invertebrates		Diversity	Shannon index	3	2	2	1	3		2	0.111	0.003
173	Ponsati et al.	2014	Algae		Biomass	mg benthic chl/m2	4	2	2	2	1	1	2	2.49	0.175
174	Ponsati et al.	2014	Bacteria		APA	nmols MUF/cm2 h	4	2	2	2	1	1	2	-0.115	0.042
175	Ponsati et al.	2014	Bacteria		LAP	nmols AMC/cm2 h	4	2	2	2	1	1	2	0.429	0.025
176	Ponsati et al.	2014	Bacteria		BG	nmols MUF/cm2 h	4	2	2	2	1	1	2	0.71	0.061
177	Ponsati et al.	2014	Algae		Biomass	mg benthic chl/m2	1	2	2	2	1	1	2	2.336	0.087
178	Ponsati et al.	2014	Bacteria		APA	nmols MUF/cm2 h	1	2	2	2	1	1	2	-1.812	0.021
179	Ponsati et al.	2014	Bacteria		LAP	nmols AMC/cm2 h	1	2	2	2	1	1	2	-0.276	0.019
180	Ponsati et al.	2014	Bacteria		BG	nmols MUF/cm2 h	1	2	2	2	1	1	2	0.177	0.046
181	Ponsati et al.	2014	Algae		Biomass	mg benthic chl/m2	2	2	2	2	1	1	2	2.249	0.044
182	Ponsati et al.	2014	Bacteria		APA	nmols MUF/cm2 h	2	2	2	2	1	1	2	-0.679	0.019
183	Ponsati et al.	2014	Bacteria		LAP	nmols AMC/cm2 h	2	2	2	2	1	1	2	-0.292	0.015
184	Ponsati et al.	2014	Bacteria		BG	nmols MUF/cm2 h	2	2	2	2	1	1	2	1.018	0.118
185	Ponsati et al.	2014	Algae		Biomass	mg benthic chl/m2	3	2	2	3	1	1	2	1.451	0.105
186	Ponsati et al.	2014	Bacteria		APA	nmols MUF/cm2 h	3	2	2	3	1	1	2	-0.251	0.058
187	Ponsati et al.	2014	Algae		Biomass	mg benthic chl/m2	3	2	2	3	1	1	2	1.304	0.235
188	Ponsati et al.	2014	Bacteria		APA	nmols MUF/cm2 h	3	2	2	3	1	1	2	0.093	0.146
189	Ponsati et al.	2014	Bacteria		LAP	nmols AMC/cm2 h	3	2	2	3	1	1	2	-0.22	0.033
190	Ponsati et al.	2014	Bacteria		BG	nmols MUF/cm2 h	4	2	2	3	1	1	2	-1	0.095
191	Ponsati et al.	2014	Algae		Biomass	mg benthic chl/m2	4	2	2	3	1	1	2	3.75	0.067
192	Ponsati et al.	2014	Bacteria		APA	nmols MUF/cm2 h	4	2	2	3	1	1	2	1.599	0.14
193	Ponsati et al.	2014	Bacteria		LAP	nmols AMC/cm2 h	4	2	2	3	1	1	2	1.138	0.035
194	Ponsati et al.	2014	Bacteria		BG	nmols MUF/cm2 h	1	2	2	3	1	1	2	2.607	0.11
195	Ponsati et al.	2014	Algae		Biomass	mg benthic chl/m2	1	2	2	3	1	1	2	1.162	0.109
196	Ponsati et al.	2014	Bacteria		APA	nmols MUF/cm2 h	1	2	2	3	1	1	2	-0.016	0.048
197	Ponsati et al.	2014	Bacteria		BG	nmols MUF/cm2 h	1	2	2	3	1	1	2	0.248	0.074
198	Ponsati et al.	2014	Bacteria		LAP	nmols AMC/cm2 h	3	2	3	3	1	2	2	-0.148	0.056
199	Ponsati et al.	2014	Algae		Biomass	mg benthic chl/m2	3	2	3	3	1	2	2	2.632	0.102
200	Ponsati et al.	2014	Bacteria		APA	nmols MUF/cm2 h	3	2	3	3	1	2	2	-0.826	0.22
201	Ponsati et al.	2014	Bacteria		BG	nmols MUF/cm2 h	3	2	3	3	1	2	2	2.542	0.156
202	Ponsati et al.	2014	Bacteria		LAP	nmols AMC/cm2 h	3	2	3	3	1	2	2	1.463	0.035
203	Ponsati et al.	2014	Algae		Biomass	mg benthic chl/m2	4	2	3	3	1	2	2	2.943	0.175
204	Ponsati et al.	2014	Bacteria		APA	nmols MUF/cm2 h	4	2	3	3	1	2	2	-0.61	0.033
205	Ponsati et al.	2014	Bacteria		BG	nmols MUF/cm2 h	4	2	3	3	1	2	2	0.897	0.285
206	Ponsati et al.	2014	Bacteria		LAP	nmols AMC/cm2 h	4	2	3	3	1	2	2	1.464	0.051
207	Ponsati et al.	2014	Algae		Biomass	mg benthic chl/m2	1	2	3	3	1	2	2	1.64	1.237
208	Ponsati et al.	2014	Algae		Biomass	mg benthic chl/m2	1	2	3	3	1	2	2	0.584	1.241
209	Ponsati et al.	2014	Algae		Biomass	mg benthic chl/m2	1	2	3	3	1	2	2	1.501	0.601
210	Ponsati et al.	2014	Algae		Biomass	mg benthic chl/m2	1	2	3	3	1	2	2	0.167	0.25
211	Ponsati et al.	2014	Chemistry	Nutrients	PO4	mg P/L	4	2	2	2	2	1	2	-1.19	0.005
212	Ponsati et al.	2014	Chemistry	Nutrients	NH4	mg N/L	4	2	2	2	2	1	2	-1.204	0.012
213	Ponsati et al.	2014	Chemistry	Nutrients	NO3	mg N/L	4	2	2	2	2	1	2	-1.792	0.005
214	Ponsati et al.	2014	Chemistry	Nutrients	PO4	mg P/L	1	2	2	2	2	1	2	-1.012	0.003
215	Ponsati et al.	2014	Chemistry	Nutrients	NH4	mg N/L	1	2	2	2	2	1	2	0.223	0.016
216	Ponsati et al.	2014	Chemistry	Nutrients	NO3	mg N/L	1	2	2	2	2	1	2	0.588	0.001
217	Ponsati et al.	2014	Chemistry	Nutrients	PO4	mg P/L	2	2	2	2	2	1	2	-1.447	0.017
218	Ponsati et al.	2014	Chemistry	Nutrients	NH4	mg N/L	2	2	2	2	2	1	2	0	0
219	Ponsati et al.	2014	Chemistry	Nutrients	NO3	mg N/L	2	2	2	2	2	1	2	4.094	0.001
220	Ponsati et al.	2014	Chemistry	Nutrients	PO4	mg P/L	3	2	3	3	2	2	2	-0.693	0.056
221	Ponsati et al.	2014	Chemistry	Nutrients	NH4	mg N/L	3	2	3	3	2	2	2	0	0.001
222	Ponsati et al.	2014	Chemistry	Nutrients	NO3	mg N/L	3	2	3	3	2	2	2	-0.693	0.01
223	Ponsati et al.	2014	Chemistry	Nutrients	PO4	mg P/L	4	2	3	3	2	2	2	0	0
224	Ponsati et al.	2014	Chemistry	Nutrients	NH4	mg N/L	4	2	3	3	2	2	2	1.322	0.003
225	Ponsati et al.	2014	Chemistry	Nutrients	NO3	mg N/L	4	2	3	3	2	2	2	0.405	0.004
226	Ponsati et al.	2014	Chemistry	Nutrients	PO4	mg P/L	1	2	3	3	2	2	2	0.405	0
227	Ponsati et al.	2014	Chemistry	Nutrients	NH4	mg N/L	1	2	3	3	2	2	2	0	0
228	Ponsati et al.	2014	Chemistry	Nutrients	NO3	mg N/L	1	2	3	3	2	2	2	0	0.002
229	Ponsati et al.	2014	Chemistry	Nutrients	PO4	mg P/L	3	2	3	3	2	2	2	-0.847	0.053
230	Ponsati et al.	2014	Chemistry	Nutrients	NH4	mg N/L	3	2	3	3	2	2	2	0	0.017
231	Ponsati et al.	2014	Chemistry	Nutrients	NO3	mg N/L	3	2	3	3	2	2	2	0	0.01
232	Ponsati et al.	2014	Chemistry	Nutrients	PO4	mg P/L	4	2	3	3	2	2	2	0.288	0.069
233	Ponsati et al.	2014	Chemistry	Nutrients	NH4	mg N/L	4	2	3	3	2	2	2	0.693	0.072
234	Ponsati et al.	2014	Chemistry	Nutrients	NO3	mg N/L	4	2	3	3	2	2	2	-0.288	0.003
235	Ponsati et al.	2014	Chemistry	Nutrients	PO4	mg P/L	1	2	3	3	2	2	2	0	0.025
236	Ponsati et al.	2014	Chemistry	Nutrients	NH4	mg N/L	1	2	3	3	2	2	2	0.693	0.028
237	Ponsati et al.	2014	Chemistry	Nutrients	NO3	mg N/L	1	2	3	3	2	2	2	-2.015	0.006
238	Proia et al.	2012	Bacteria		LAP	nmols AMC/cm2 h	2	2	2	1	2	2	2	0.28	0.005
239	Proia et al.	2012	Bacteria		APA	nmols MUF/cm2 h	2	2	2	1	2	2	2	-0.098	0.007
240	Roberts et al.	2016	Chemistry	Pharmaceuticals	Concentration	ng/L	1	1	2	2	1	1	1	1.859	0.048
241	Roberts et al.	2016	Chemistry	Pharmaceuticals	Concentration	ng/L	3	1	2	2	1	1	1	3.45	0.019
242	Santucci et al	2005	Fish		Richness	No taxa	5	4	3	3	1	1	2	-0.446	0.004
243	Santucci et al	2005	Algae		Biomass	mg benthic chl/m2	5	4	3	3	1	1	2	0.085	0.001
244	Santucci et al	2005	Chemistry	Nutrients	Tot-N	mg/L	5	4	3	3	1	1	2	0	0.001
245	Santucci et al	2005	Chemistry	Nutrients	Tot-P	mg/L	5	4	3	3	1	1	2	-0.032	0
246	Santucci et al	2005	Invertebrates		Richness	No. taxa	5	4	3	3	1	1	2	-0.258	0.001
247	Skoulidikis et al.	2011	Fish		Density	Ind/1000 m2	2.3	2	2	2	2.3	2	2	-0.327	0.174
248	Skoulidikis et al.	2011	Fish		Density	Ind/1000 m2	2.3	2	2	2	2.3	2	2	0.45	1.049
249	Skoulidikis et al.	2011	Fish		Density	Ind/1000 m2	2.3	2	2	2	2.3	2	2	0.235	0.308
250	Skoulidikis et al.	2011	Fish		Density	Ind/1000 m2	2.3	2	2	2	2.3	2	2	1.512	0.854
251	Solagaistua et al.	2016	Function	Breakdown	Breakdown	Alder, /d	4	1	3	1	1	2	2	-0.882	0.043
252	Verdonschot et al.	2015	Invertebrates		Richness	No. taxa	3	1	3	3	1	2	2	-2.38	0.072
253	Verdonschot et al.	2015	Invertebrates		Abundance	No. individuals	3	1	3	3	1	2	2	-3.367	0.013
254	Verdonschot et al.	2015	Chemistry	Nutrients	Tot-P	mg/L	3	1	3	3	1	2	2	0.038	0.014
255	Verdonschot et al.	2015	Chemistry	Nutrients	NH4	mg/L	3	1	3	3	1	2	2	0.258	0.067
256	Verdonschot et al.	2015	Chemistry	Nutrients	NO3	mg/L	3	1	3	3	1	2	2	0.016	0.001
257	White et al.	2012	Algae		Biomass	mg benthic chl/m2	3	2	2	3	1	2	2	0.145	0.006
258	White et al.	2012	Algae		Biomass	mg benthic chl/m2	3	2	2	3	1	2	2	0.121	0.003
259	White et al.	2012	Algae		Biomass	mg benthic chl/m2	3	2	2	3	1	2	2	0.002	0.006
260	White et al.	2012	Algae		Biomass	mg benthic chl/m2	3	2	2	3	1	2	2	0.507	0.032
261	Wooster et al.	2016	Invertebrates		Density	Drifting ind/m3	3	3	3	3	1		2	0.449	0.158
262	Wooster et al.	2016	Invertebrates		Density	Drifting ind/m3	3	3	3	3	1		2	0.867	0.151
